# Supplementary material for: Capturing the Liquid-Crystalline Phase Transformation: Implications for Protein Targeting to Sterol Ester-Rich Lipid Droplets
Source: Membranes (Basel). 2022 Sep 28;12(10):949. doi: 10.3390/membranes12100949 (PMC9607156; doi:10.3390/membranes12100949)
Supplement: Supplementary file 1 [file membranes-12-00949-s001.zip]

Archive with 2 entries (2 files):
- membranes-1922730-supplementary.mp4
- membranes-1922730-supplementary.pdf
